# Supplementary material for: Altered Epithelial-mesenchymal Plasticity as a Result of Ovol2 Deletion Minimally Impacts the Self-renewal of Adult Mammary Basal Epithelial Cells
Source: J Mammary Gland Biol Neoplasia. 2022 Jan 4;26(4):377–86. doi: 10.1007/s10911-021-09508-0 (PMC8858298; doi:10.1007/s10911-021-09508-0)
Supplement: Supplementary file 4 — Supplementary file4 (XLSX 11 KB) [file 10911_2021_9508_MOESM4_ESM.xlsx]

## Sheet: Sheet1
Table S1. Primer sequences used for genotyping PCR and RT-PCR
Primers for Genotyping PCR
Primer	information	Sequence
SMA-CreERt2-F	To identify SMA-CreER	ATTTGCCTGCATTACCGGTC
SMA-CreERt2-R		ATCAACGTTTTGTTTTCGGA
Ovol2-null-F	To identify null Ovol1	GCCATCTCTGCAGCGCCATTTC
Ovol2-null-R		ACCAGTGTGCGTGCGTACGT
Ovol2-flox-F	To identify flox	CCCAGACCCCTTCCTTCTGTTCCT
Ovol2-flox-R		CGCCCCCAGTGACAAGGCTAG
tdT-WT-F	To identify wild type for tdTomato	AAGGGAGCTGCAGTGGAGTA
tdT-WT-R		CCGAAAATCTGTGGGAAGTC
tdT-Mut-F	To identify mutant for tdTomato	GGCATTAAAGCAGCGTATCC
tdT-Mut-R		CTGTTCCTGTACGGCATGG
Perimers for RT-PCR
Primer	Sequence
mVim-F	GGAGATGCTCCAGAGAGAGG
mVim-R	ATTCCACTTTCCGTTCAAGG
mTwist-F	GGACAAGCTGAGCAAGATTCA
mTwist-R	CGGAGAAGGCGTAGCTGAG
mZeb1-F	ACCGCCGTCATTTATCCTGAG
mZeb1-R	CATCTGGTGTTCCGTTTTCATCA
mCdh1-F	GGTCTCTTGTCCCTTCCACA
mCdh1-R	CCTGACCCACACCAAAGTCT
mSlug-F	CTCACCTCGGGAGCATACAGC
mSlug-R	TGAAGTGTCAGAGGAAGGCGGG
mSnail-F	CACACGCTGCCTTGTGTCT
mSnail-R	GGTCAGCAAAAGCACGGTT
